# Supplementary material for: The Association between TRP Channels Expression and Clinicopathological Characteristics of Patients with Pancreatic Adenocarcinoma
Source: Int J Mol Sci. 2022 Aug 12;23(16):9045. doi: 10.3390/ijms23169045 (PMC9408824; doi:10.3390/ijms23169045)
Supplement: Supplementary file 1 [file ijms-23-09045-s001.zip]

Archive with 1 entries (1 files):
- ijms-1784493-supplementary.pdf
